# Supplementary material for: The Impact of the Mediterranean Diet and Lifestyle Intervention on Lipoprotein Subclass Profiles among Metabolic Syndrome Patients: Findings of a Randomized Controlled Trial
Source: Int J Mol Sci. 2024 Jan 22;25(2):1338. doi: 10.3390/ijms25021338 (PMC10817060; doi:10.3390/ijms25021338)
Supplement: Supplementary file 1 [file ijms-25-01338-s001.zip]

Archive with 1 entries (1 files):
- ijms-2782364-supplementary.pdf
